# Supplementary material for: The Biology of Veganism: Plasma Metabolomics Analysis Reveals Distinct Profiles of Vegans and Non-Vegetarians in the Adventist Health Study-2 Cohort
Source: Nutrients. 2022 Feb 8;14(3):709. doi: 10.3390/nu14030709 (PMC8839915; doi:10.3390/nu14030709)
Supplement: Supplementary file 1 [file nutrients-14-00709-s001.zip]

Archive with 1 entries (1 files):
- nutrients-1568819-supplementary.pdf
